# Supplementary material for: Complete genome sequence of Lutibacter profundi LP1T isolated from an Arctic deep-sea hydrothermal vent system
Source: Stand Genomic Sci. 2017 Jan 7;12:5. doi: 10.1186/s40793-016-0219-x (PMC5219744; doi:10.1186/s40793-016-0219-x)
Supplement: Additional file 1: Table S1. — Central metabolism of Lutibacter profundi LP1T. (XLSX 37 kb) [file 40793_2016_219_MOESM1_ESM.xlsx]

## Sheet: Table S1
Table S1. Central metabolism of Lutibacter profundi LP1T
CDS	Annotation		EC number
Glycolysis
Lupro_03605	polyphosphate glucokinase	ppgK	2.7.1.63
Lupro_09560	glucose-6-phosphate isomerase	pgi	5.3.1.9
Lupro_12240	6-phosphofructokinase	pfkA_1	2.7.1.11
Lupro_12660	6-phosphofructokinase	pfkA_2	2.7.1.11
Lupro_11190	class II fructose-bisphosphate aldolase	fbaA	4.1.2.13
Lupro_11740	triose-phosphate isomerase	tpiA	5.3.1.1
Lupro_00045	glyceraldehyde-3-phosphate dehydrogenase	gap	1.2.1.12
Lupro_12245	glyceraldehyde-3-phosphate dehydrogenase	gapA_1	1.2.1.12
Lupro_12665	glyceraldehyde-3-phosphate dehydrogenase	gapA_2	1.2.1.12
Lupro_08640	phosphoglycerate kinase	pgk	2.7.2.3
Lupro_02595	phosphoglyceromutase	gpmI_1	5.4.2.12
Lupro_06875	2,3-bisphosphoglycerate-independent phosphoglycerate mutase	gpmI_2	5.4.2.12
Lupro_04940	enolase	eno	4.2.1.11
Lupro_09260	pyruvate kinase	pyk	2.7.1.40
Lupro_03770	hypothetical protein	lpdC	1.8.1.4
Lupro_04510	transketolase	pdhB	1.2.4.1
Lupro_12360	hypothetical protein	pdhC_1	2.3.1.12
Lupro_12590	diapophytoene dehydrogenase	pdhC_2	2.3.1.12
Glyconeogenesis
Lupro_07755	fructose 1,6-bisphosphatase	fbp	3.1.3.11
Lupro_01255	pyruvate, phosphate dikinase	ppdK	2.7.9.1
Lupro_00440	pyruvate-flavodoxin oxidoreductase	nifJ	1.2.7.-
TCA cycle
Lupro_04930	type II citrate synthase	gltA2_1	2.3.3.1
Lupro_04935	type I citrate synthase	gltA2_2	2.3.3.1
Lupro_01520	aconitate hydratase	acn	4.2.1.3
Lupro_13005	isocitrate dehydrogenase	icd	1.1.1.42
Lupro_09820	2-oxoglutarate dehydrogenase	sucB	2.3.1.61
Lupro_09825	2-oxoglutarate dehydrogenase subunit E1	sucA	1.2.4.2
Lupro_04515	ferredoxin
Lupro_10670	dihydrolipoamide dehydrogenase	lpdG	1.8.1.4
Lupro_04520	2-ketoisovalerate ferredoxin oxidoreductase	korA_1	1.2.-.-
Lupro_10540	hypothetical protein	korA_3	1.2.-.-
Lupro_04525	2-oxoglutarate oxidoreductase	korB_1	1.2.-.-
Lupro_09980	2-oxoacid:ferredoxin oxidoreductase subunit beta	korB_2	1.2.-.-
Lupro_10545	hypothetical protein	korB_3	1.2.-.-
Lupro_01685	succinate--CoA ligase	sucD	6.2.1.5
Lupro_03565	succinyl-CoA synthetase subunit beta	sucC	6.2.1.5
Lupro_09475	fumarate reductase	frdB_1	1.3.5.4
Lupro_09480	succinate dehydrogenase	frdA_1	1.3.5.4
Lupro_09485	hypothetical protein
Lupro_09490	succinate dehydrogenase
Lupro_09495	succinate dehydrogenase	frdA_2	1.3.5.4
Lupro_09500	fumarate reductase	frdB_2	1.3.5.4
Lupro_01135	class II fumarate hydratase	fumC	4.2.1.2
Lupro_11510	malate dehydrogenase	mdh	1.1.1.37
Pyruvate metabolism
Lupro_04265	acetyl-coenzyme A synthetase	acsA	6.2.1.1
Lupro_08350	AMP-dependent synthetase	acs	6.2.1.1
Lupro_01125	phosphate acetyltransferase	pta	2.3.1.8
Lupro_04300	hypothetical protein	acyP	3.6.1.7
Lupro_01130	acetate kinase	ackA	2.7.2.1
Lupro_10650	phosphoenolpyruvate carboxylase	ppc	4.1.1.31
Lupro_05980	phosphoenolpyruvate carboxykinase	pckA	4.1.1.49
Lupro_07215	malic enzyme	maeB	1.1.1.40
Pentose-Phosphate Pathway
Lupro_11160	ribulose phosphate epimerase	rpe	5.1.3.1
Lupro_08525	ribose-5-phosphate isomerase	rpiB	5.3.1.6
Lupro_00985	transketolase	tktA	2.2.1.1
Lupro_03925	fructose-6-phosphate aldolase	tal	2.2.1.2
Oxidative phosphorylation
Lupro_06920	Na(+)-translocating NADH-quinone reductase subunit F	nqrF	1.6.5.-
Lupro_06925	Na(+)-translocating NADH-quinone reductase subunit E	nqrE	1.6.5.-
Lupro_06930	Na(+)-translocating NADH-quinone reductase subunit D	nqrD	1.6.5.-
Lupro_06935	Na+-translocating NADH-quinone reductase subunit C	nqrC	1.6.5.-
Lupro_06940	Na+-translocating NADH-quinone reductase subunit B	nqrB	1.6.5.-
Lupro_06945	Na(+)-translocating NADH-quinone reductase subunit A	nqrA	1.6.5.-
Lupro_09925	NADH-quinone oxidoreductase subunit N	nuoN	1.6.99.5
Lupro_09930	NADH dehydrogenase	ndhD1	1.6.5.-
Lupro_09935	NADH dehydrogenase	nuoL	1.6.99.5
Lupro_09940	NADH-quinone oxidoreductase subunit K	nuoK	1.6.99.5
Lupro_09945	NADH dehydrogenase	nuoJ	1.6.99.5
Lupro_09950	NADH dehydrogenase	nuoI	1.6.99.5
Lupro_09955	NADH:ubiquinone oxidoreductase subunit H	nuoH	1.6.99.5
Lupro_09960	NADH dehydrogenase	ndhH	1.6.5.-
Lupro_09965	NADH-quinone oxidoreductase chain 5	ndhJ	1.6.5.-
Lupro_09970	NADH-quinone oxidoreductase subunit B	nqo6	1.6.99.5
Lupro_09975	NADH-quinone oxidoreductase subunit A	ndhC	1.6.5.-
Lupro_06695	NADH dehydrogenase		1.6.99.-
Lupro_09475	fumarate reductase	frdB_1	1.3.5.4
Lupro_09480	succinate dehydrogenase	frdA_1	1.3.5.4
Lupro_09485	hypothetical protein
Lupro_09490	succinate dehydrogenase
Lupro_09495	succinate dehydrogenase	frdA_2	1.3.5.4
Lupro_09500	fumarate reductase	frdB_2	1.3.5.4
Lupro_00135	hypothetical protein
Lupro_00435	hypothetical protein
Lupro_03315	hypothetical protein
Lupro_04030	hypothetical protein
Lupro_05230	hypothetical protein
Lupro_06720	hypothetical protein
Lupro_07035	cytochrome C oxidase subunit IV
Lupro_07040	cytochrome oxidase subunit III	cyoC
Lupro_07045	cytochrome oxidase subunit III	ctaE_1	1.9.3.1
Lupro_10060	cytochrome C
Lupro_10480	cytochrome C oxidase subunit II	coxM	1.9.3.1
Lupro_10485	cytochrome c oxidase subunit I	coxN	1.9.3.1
Lupro_12555	cytochrome C
Lupro_11665	hypothetical protein
Lupro_01040	hypothetical protein
Lupro_01045	cytochrome C oxidase Cbb3
Lupro_01050	hypothetical protein
Lupro_01055	hypothetical protein	ccoP
Lupro_01060	cytochrome c oxidase accessory protein CcoG	yccM
Lupro_06735	cytochrome c class I
Lupro_06740	hypothetical protein
Lupro_06745	hypothetical protein
Lupro_10470	cytochrome C
Lupro_11115	hypothetical protein	ccoP2
Lupro_06810	cytochrome BD ubiquinol oxidase subunit I	cydA	1.10.3.10
Lupro_06815	cytochrome D ubiquinol oxidase subunit II	appB	1.10.3.10
Lupro_06820	hypothetical protein
Lupro_07625	ATP synthase subunit delta
Lupro_07630	ATP synthase subunit beta	atpD	3.6.3.14
Lupro_08200	ATP F0F1 synthase subunit gamma	atpG
Lupro_08205	ATP synthase subunit alpha	atpA	3.6.3.14
Lupro_08210	ATP synthase subunit delta	atpH
Lupro_08215	ATP F0F1 synthase subunit B	atpF
Lupro_08220	ATP synthase subunit C
Lupro_08225	ATP synthase F0 subunit A	atpB
Lupro_08230	hypothetical protein
Nitrogen metabolism
Lupro_04255	nitrate reductase	napA	1.7.99.4
Lupro_04250	cytochrome C
Lupro_11570	nitrite reductase	nirS	1.7.2.1
Lupro_11565	nitric oxide reductase	norB	1.7.2.5
Lupro_11560	nitric oxide reductase	norC
Lupro_11605	nitric oxide reductase	ctaE_2	1.9.3.1
Lupro_10065	nitrous oxide reductase	nosZ	1.7.2.4
Lupro_08435	glutamate dehydrogenase	gdhB	1.4.1.2
Lupro_08445	glutamate dehydrogenase	gdhA	1.4.1.2
Lupro_11985	glutamine synthetase	glnA	6.3.1.2
Lupro_04285	glutamate synthase subunit alpha	gltB_1	1.4.7.1
Lupro_04290	glutamate synthase	gltB_2	1.4.1.13
Lupro_06405	dihydropyrimidine dehydrogenase	gltD	1.4.1.13
Lupro_09000	glutamate synthase	gltA	1.4.1.13
Lupro_00080	Crp/Fnr family transcriptional regulator	ntcA_1
Lupro_06395	transcriptional regulator	ntcA_2
Lupro_07315	Crp/Fnr family transcriptional regulator	ntcA_3
Lupro_05505	transcriptional regulator	glnB_1
Lupro_06675	hypothetical protein	glnB_2
Lupro_11075	transcriptional regulator	glnB_3
Lupro_05500	ammonium transporter	amtB
Sulfate metabolism
Lupro_04650	sulfate permease
Lupro_12600	sulfate permease
Lupro_06805	sulfide:quinone reductase		1.6.99.-
Lupro_10520	sulfide:quinone reductase
