# Supplementary material for: Complete genome sequence of Lutibacter profundi LP1T isolated from an Arctic deep-sea hydrothermal vent system
Source: Stand Genomic Sci. 2017 Jan 7;12:5. doi: 10.1186/s40793-016-0219-x (PMC5219744; doi:10.1186/s40793-016-0219-x)
Supplement: Additional file 2: Table S2. — Glycoside hydrolases of Lutibacter profundi LP1T revealed by dbCAN analyses. different export signals are SP: signal peptid, PorSS: Por_Secre_tail from type IX secretion system. (XLSX 47 kb) [file 40793_2016_219_MOESM2_ESM.xlsx]

## Sheet: Table S2
Table S2. Glycoside hydrolases of Lutibacter profundi LP1T revealed by dbCAN analyses. different export signals are SP: signal peptid, PorSS: Por_Secre_tail from type IX secretion system
CDS	Annotation	GH family	Export signal
Lupro_00485	murein transglycosylase	GH23
Lupro_01235	oxidoreductase	GH109
Lupro_01725	hypothetical protein	GH13
Lupro_01735	glycoside hydrolase	GH63
Lupro_01915	oxidoreductase	GH74
Lupro_02015	hypothetical protein	GH13
Lupro_04465	alpha-amylase	GH13
Lupro_05250	beta-N-acetylhexosaminidase	GH20
Lupro_05335	beta-N-acetylglucosaminidase	GH3
Lupro_07220	hypothetical protein	GH65
Lupro_07975	hypothetical protein	GH74	PorSS
Lupro_07985	hypothetical protein	GH74	PorSS
Lupro_08335	lytic transglycosylase	GH23
Lupro_09465	glycosyl hydrolase	GH74
Lupro_09470	hypothetical protein	GH74
Lupro_10320	hypothetical protein	GH20
Lupro_10760	glycosyl hydrolase	GH74	SP
Lupro_11420	N-acetylmuramidase	GH73
Lupro_12180	hypothetical protein	GH13	SP, PorSS
Lupro_12215	maltose phosphorylase	GH65
Lupro_12220	alpha-amlyase	GH13
Lupro_12230	glycosyl hydrolase	GH31	SP
Lupro_12235	alpha-amylase	GH13
Lupro_12915	beta-N-acetylglucosaminidase	GH3	SP
