# Supplementary material for: Complete genome sequence of Lutibacter profundi LP1T isolated from an Arctic deep-sea hydrothermal vent system
Source: Stand Genomic Sci. 2017 Jan 7;12:5. doi: 10.1186/s40793-016-0219-x (PMC5219744; doi:10.1186/s40793-016-0219-x)
Supplement: Additional file 3: Table S3. — Proteases of Lutibacter profundi LP1T revealed by MEROPS analyses, different export signals are SP: signal peptid, PorSS: Por_Secre_tail from type IX secretion system. (XLSX 44 kb) [file 40793_2016_219_MOESM3_ESM.xlsx]

## Sheet: Table S3
Table S3. Proteases of Lutibacter profundi LP1T revealed by MEROPS analyses, different export signals are SP: signal peptid, PorSS: Por_Secre_tail from type IX secretion system
CDS	Annotation	MEROPS	Export signal
Lupro_00040	serine protease	S01C
Lupro_00250	hydrolase Nlp/P60	C40
Lupro_00325	gamma-glutamyltranspeptidase	T03
Lupro_00410	CTP synthetase	C26
Lupro_00460	hypothetical protein	S08A	SP, PorSS
Lupro_00505	peptidase S9	S09B
Lupro_00520	hypothetical protein	S54
Lupro_00525	rhomboid family intramembrane serine protease	S54
Lupro_00645	peptidase M20	M20D
Lupro_00650	aminopeptidase	M01	SP
Lupro_00655	aminopeptidase	M01	SP
Lupro_00675	(alpha)-aspartyl dipeptidase	S51
Lupro_00825	rhomboid family intramembrane serine protease	S54
Lupro_00845	hypothetical protein	M15B
Lupro_00945	protease 2	S09A
Lupro_01120	imidazolonepropionase	M38
Lupro_01165	peptidase M28	M28E
Lupro_01325	peptidase M23	M23B
Lupro_01415	glycosylasparaginase	T02
Lupro_01420	peptidase M20	M20A
Lupro_01565	peptidase M48	M48A
Lupro_01715	peptidase	I87
Lupro_01880	xaa-pro aminopeptidase	M24B	SP
Lupro_01905	peptidase T	M20B
Lupro_01920	hypothetical protein	S41A
Lupro_01945	peptidase M1	M01
Lupro_01955	zinc carboxypeptidase	M14B
Lupro_02120	dipeptidyl carboxypeptidase	M03A
Lupro_02205	alpha/beta hydrolase	S09X/ S33
Lupro_02370	peptidase S9	S09C
Lupro_02385	hypothetical protein	S09X/ S33	SP
Lupro_02460	imidazole glycerol phosphate synthase subunit HisH	C26
Lupro_02485	phosphoribosylformylglycinamidine synthase	C56
Lupro_02625	hypothetical protein	M23B
Lupro_03235	hypothetical protein	S13
Lupro_03485	peptidase M28	M28B
Lupro_03500	hypothetical protein	S33
Lupro_03590	dihydroorotase	M38
Lupro_03600	phospholipase	S09X
Lupro_03760	hypothetical protein	S12	SP
Lupro_03865	aminopeptidase	C01B	SP
Lupro_04010	Lon protease	S16
Lupro_04105	hypothetical protein	A31
Lupro_04125	peptidase M48	M48C
Lupro_04225	peptidase M42	M42
Lupro_04285	glutamate synthase subunit alpha	C44
Lupro_04590	hypothetical protein	M14B	SP
Lupro_04645	acetylornithine deacetylase	M20F	SP
Lupro_04680	peptidase M41	M41
Lupro_04850	hypothetical protein	S09X	SP
Lupro_04855	peptidase S46	S46
Lupro_04945	carbamoyl-phosphate synthase small subunit	C26
Lupro_05335	beta-N-acetylglucosaminidase	S12
Lupro_05370	peptidase M28	M28D
Lupro_05380	peptidase M15	M15D
Lupro_05415	anthranilate synthase subunit II	C26
Lupro_05700	peptidase S9	S09B
Lupro_05760	tail-specific protease	S41A	SP
Lupro_05840	peptidase dimerization domain protein	M20F
Lupro_05855	hypothetical protein	S37
Lupro_05960	dihydrofolate reductase	M49	SP
Lupro_06005	zinc carboxypeptidase	M14B
Lupro_06095	hypothetical protein	U73	SP
Lupro_06380	aspartate kinase	S33
Lupro_06510	signal peptide peptidase SppA	S49A
Lupro_06545	ATP-dependent Clp protease proteolytic subunit	S14
Lupro_06550	hypothetical protein	M01	SP
Lupro_06580	alpha/beta hydrolase	S33/ S09C
Lupro_06775	hypothetical protein	M01
Lupro_06800	amidohydrolase	M20D
Lupro_06845	peptidase M23	M23B
Lupro_06860	N-acyl-L-amino acid amidohydrolase	M20D	SP
Lupro_06890	methionine aminopeptidase	M24A
Lupro_07120	hypothetical protein	A31
Lupro_07335	peptidase M16	M16B	SP
Lupro_07340	peptidase M16	M16B	SP
Lupro_07510	lipoprotein signal peptidase	A08
Lupro_07615	RIP metalloprotease RseP	M50B
Lupro_07620	peptidase S9	S09B	SP
Lupro_07770	amidophosphoribosyltransferase	C44
Lupro_07815	peptidase S9	S09C
Lupro_08090	glutamine--fructose-6-phosphate aminotransferase	C44
Lupro_08120	DNA repair protein RadA	S16
Lupro_08140	dihydroorotase	M38
Lupro_08300	peptidase M1	M01	SP
Lupro_08305	peptidase S8	S08A	SP
Lupro_08375	collagenase	U32
Lupro_08560	protease	I87
Lupro_08675	hypothetical protein	I39	SP
Lupro_08720	hypothetical protein	M14B	SP, PorSS
Lupro_08735	peptidase S41	S41A/ S01C
Lupro_08785	hypothetical protein	M04	PorSS
Lupro_08800	hypothetical protein	M23B
Lupro_08880	alpha/beta hydrolase	S09X
Lupro_08990	hypothetical protein	U73
Lupro_09040	peptidase S41	S41A
Lupro_09100	colicin V production protein	S54
Lupro_09195	LD-carboxypeptidase	S66	SP
Lupro_09250	hypothetical protein	M28X
Lupro_09360	serine hydrolase	S12
Lupro_09425	alpha/beta hydrolase	S33
Lupro_09440	X-Pro aminopeptidase	M24B
Lupro_09520	serine hydrolase	S12	SP
Lupro_09565	peptidase M23	M23B
Lupro_09640	peptidase M23	M23B
Lupro_09810	acid protease	A33 (A28)
Lupro_10615	peptidase S41	S41B	SP
Lupro_10620	magnesium chelatase	S16
Lupro_10630	penicillin amidase	S45
Lupro_10700	peptidase M3	M03A
Lupro_10910	acetylornithine deacetylase	M20A
Lupro_10970	alpha/beta hydrolase	S33
Lupro_11225	hypothetical protein	M03B
Lupro_11475	hypothetical protein	M56
Lupro_11525	peptidase M16	M16B
Lupro_11530	GMP synthetase	C26
Lupro_11640	hypothetical protein	S26A
Lupro_11645	asparagine synthetase B	C44
Lupro_11700	peptidase S8	S08A
Lupro_11815	peptidase S24	S24
Lupro_11850	hypothetical protein	C44
Lupro_11855	hypothetical protein	M20F
Lupro_12225	esterase	S09X
Lupro_12265	hypothetical protein	C25
Lupro_12335	amidohydrolase	M38
Lupro_12740	hypothetical protein	M79
Lupro_12780	hypothetical protein	M14B
Lupro_12800	S26 family signal peptidase	S26A
Lupro_12825	aminoacyl-histidine dipeptidase	M20C
Lupro_12915	beta-N-acetylglucosaminidase	S12	SP
Lupro_13040	isoaspartyl peptidase	T02
