# Supplementary material for: Complete genome sequence of Lutibacter profundi LP1T isolated from an Arctic deep-sea hydrothermal vent system
Source: Stand Genomic Sci. 2017 Jan 7;12:5. doi: 10.1186/s40793-016-0219-x (PMC5219744; doi:10.1186/s40793-016-0219-x)
Supplement: Additional file 4: Table S4. — Secretion systems of Lutibacter profundi LP1T. (XLSX 47 kb) [file 40793_2016_219_MOESM4_ESM.xlsx]

## Sheet: Table S4
Table S4. Secretion systems of Lutibacter profundi LP1T
CDS	Annotation	Domain
SecYEG
Lupro_01085	preprotein translocase subunit SecA	SecA
Lupro_04415	preprotein translocase subunit SecE	SecE
Lupro_04980	preprotein translocase subunit SecY	SecY
Lupro_11320	preprotein translocase subunit SecG	SecG
Lupro_11500	preprotein translocase subunit SecD	SecD_SecF
Lupro_02180	preprotein translocase subunit TatC	TatC
Lupro_07695	hypothetical protein	TatA
Lupro_08550	hypothetical protein	TatA
Lupro_09780	hydrolase TatD	TatD_DNAse
T1SS/RND pumps - TolC
Lupro_01260	transporter	type_I_sec_TolC, OEP
Lupro_01705	multidrug transporter AcrB	CusA, OEP, TolC
Lupro_04055	transporter	type_I_sec_TolC, OEP
Lupro_06660	hypothetical protein	type_I_sec_TolC, OEP
Lupro_07010	hypothetical protein	type_I_sec_TolC, OEP
Lupro_07485	hypothetical protein	type_I_sec_TolC, OEP
Lupro_09350	transporter	type_I_sec_TolC, OEP
Lupro_10125	transporter	type_I_sec_TolC, OEP
Lupro_10140	hypothetical protein	type_I_sec_TolC, OEP
Lupro_11065	multidrug transporter AcrB	CusA, OEP, TolC
T1SS/RND pumps - Membrane fusion protein (MFP)
Lupro_01215	RND transporter MFP subunit	HlyD_3, Biotin_lipoyl_2, OEP, AcrA
Lupro_01270	RND transporter	HlyD_3, Biotin_lipoyl_2, RND_mpf
Lupro_01710	cation transporter	HlyD_3, Biotin_lipoyl_2, 8a0102
Lupro_04060	RND transporter	HlyD_3, Biotin_lipoyl_2, RND_mpf, Tar_Tsr_LBD superfamily
Lupro_06665	hypothetical protein	HlyD_3, Biotin_lipoyl_2, RND_mpf, DUF3347
Lupro_07480	RND transporter	Biotin_lipoyl_2, RND_mpf
Lupro_09345	ABC transporter	HlyD_3, Biotin_lipoyl_2, RND_mpf
Lupro_10120	hypothetical protein	HlyD_3, Biotin_lipoyl_2, RND_mpf
Lupro_10150	hypothetical protein	HlyD_3, Biotin_lipoyl_2, RND_mpf
Lupro_11070	hypothetical protein	HlyD_3, Biotin_lipoyl_2, RND_mpf, heterocyst_DevB
T1SS/RND pumps – Inner membrane component (IMC) – RND pumps
Lupro_01265	RND transporter	AcrB, MMPL
Lupro_04065	multidrug transporter AcrB	AcrB, MMPL
Lupro_06655	cation transporter	CusA, MMPL
Lupro_07475	acriflavin resistance protein	AcrB, MMPL
Lupro_10115	copper transporter	AcrB, MMPL
T1SS/RND pumps – Inner membrane component (IMC) – Major facility transporter (MFS)
Lupro_02645	MFS transporter	MFS, PTR2
Lupro_04120	MFS transporter permease	MFS, ATG22
Lupro_05705	hypothetical protein	MFS, PTR2
Lupro_05710	MFS transporter	MFS
Lupro_05715	amino acid permease	MFS, PTR2
Lupro_06485	nucleoside permease	MFS, Nuc_H_symport
Lupro_07230	MFS transporter	MFS, FucP
Lupro_10350	MFS transporter	MFS, FucP
Lupro_10590	hypothetical protein	MFS, AdoMet_Mtases
Lupro_12075	glycerol-3-phosphate transporter	MFS, glpT
Lupro_12205	MFS transporter	MFS, GPH_sucrose
Lupro_12450	ABC transporter permease	MFS
T1SS/RND pumps – Inner membrane component (IMC) – MATE (multidrug and toxic compound extrusion)
Lupro_00720	MATE family efflux transporter	MATE_NorM_like, MATE_like, PRK01766
Lupro_05180	hypothetical protein	MATE_like
Lupro_05185	hypothetical protein	MATE_like
Lupro_06240	capsule biosynthesis protein CapK	MATE_tuaB_like, RfbX
Lupro_08490	polysaccharide biosynthesis protein	MATE_like, RfbX
Lupro_08890	MATE family efflux transporter	MATE_DinF_like, MATE_like, NorM
Lupro_12980	sugar isomerase	MATE_like, RfbX
T1SS/RND pumps – Inner membrane component (IMC) - ABC Transporter Export
Lupro_01200	macrolide ABC transporter ATP-binding protein	ABC_MJ0796_LolCDE_FtsE, P-loop_NTPase superfamily, LolD
Lupro_01205	ABC transporter ATP-binding protein	MacB_PCD, FtsX, SalY
Lupro_01210	multidrug ABC transporter ATP-binding protein	MacB_PCD, FtsX, SalY
Lupro_02345	hypothetical protein	ABC_KpsT_Wzt, P-loop_NTPase superfamily, Wzt_C_like, TagH
Lupro_02355	ABC transporter permease	TagG, ABC2_membran superfamily
Lupro_03555	ABC transporter	MdlB, ABC_membran superfamily, P-loop_NTPase superfamily
Lupro_03575	lipoprotein ABC transporter ATP-binding protein	ABC_MJ0796_LolCDE_FtsE, P-loop_NTPase superfamily, LolD
Lupro_05560	antibiotic ABC transporter ATP-binding protein	ABCC_Glucan_exporter_like, Ã‚Â P-loop_NTPase superfamily, MdlbB
Lupro_09320	ABC transporter permease	ABC2_membran superfamily, YadH
Lupro_09325	multidrug ABC transporter permease	ABC2_membran superfamily, NatB
Lupro_09330	hypothetical protein	ABC2_membran superfamily, NatA
Lupro_09335	ATPase	ABC_DR_subfamily_A, P-loop_NTPase superfamily, CcmA
ABC Transporter
Lupro_02190	LPS export ABC transporter ATP-binding protein	ABC_YhbG, P-loop_NTPase superfamily, LptB
Lupro_03900	ABC transporter ATP-binding protein	P-loop_NTPase superfamily, CcmA
Lupro_03905	excinuclease ABC subunit B	ABC2_membran superfamily
Lupro_03950	antibiotic ABC transporter ATP-binding protein	ABC_membran superfamily, P-loop_NTPase superfamily, MdlbB
Lupro_08245	ATP-binding protein	ABC_DR_subfamily_A, P-loop_NTPase superfamily, EcfA2
Lupro_08780	ABC transporter	ABCF_EF-3, P-loop_NTPase superfamily, Uup
Lupro_10085	copper ABC transporter ATP-binding protein	ABC_DR_subfamily_A, P-loop_NTPase superfamily, NatA
Lupro_11410	glycosyl transferase family 2	ABCF_EF-3, P-loop_NTPase superfamily, Uup
Lupro_12030	hypothetical protein	ABC_membran superfamily, P-loop_NTPase superfamily, FtsE
Lupro_12785	ABC transporter ATP-binding protein	ABCF_EF-3, P-loop_NTPase superfamily, PRK11819
Lupro_12880	ABC transporter ATP-binding protein	P-loop_NTPase superfamily, DUF4162, YhaQ
Lupro_12885	ABC transporter permease	NatB
Lupro_03615	magnesium chelatase	AAA, P-loop_NTPase superfamily, MoxR
Lupro_03620	hypothetical protein	ABC_transp_aux superfamily, DUF4350
Lupro_05355	phosphonate ABC transporter ATP-binding protein	P-loop_NTPase superfamily, FtsE
Lupro_06150	AAA family ATPase	P-loop_NTPase superfamily, AAA_14, COG1373
Lupro_06220	AAA family ATPase	P-loop_NTPase superfamily, AAA_14, COG1373
Lupro_06255	ATPase	P-loop_NTPase superfamily, AAA, COG1373, DUF4143
Lupro_09055	ATPase	AAA, P-loop_NTPase superfamily, MoxR
Other transporters
Lupro_06610	outer membrane protein assembly factor BamA	OM_YaeT
Lupro_01105	hypothetical protein	Poly_export, SLBB superfamily
Pore-forming outer membrane proteins
Lupro_00085	hypothetical protein	OM_channel superfamily,
Lupro_01145	hypothetical protein	OMP_b-brl_3, M14, Plug
Lupro_01185	hypothetical protein	OMP_b-brl_3
Lupro_01320	TonB-dependent receptor	OM_channel superfamily, M14, Plug, DUF4480, CirA
Lupro_01470	hypothetical protein	OM_channel superfamily,
Lupro_01485	hydrocarbon degradation protein	OM_channel superfamily,
Lupro_01525	hypothetical protein	TonB_C
Lupro_01530	TonB-dependent receptor	OM_channel superfamily, M14, DUF4480, CirA
Lupro_01740	TonB-dependent receptor	OM_channel superfamily, M14, DUF4480, CirA
Lupro_01790	hypothetical protein	OMP_b-brl_2
Lupro_01815	OmpW family protein	OmpW (OMP_RagA_SusC)
Lupro_02095	lactam utilization protein LamB	LamB_YcsF_like_1
Lupro_02115	TonB-dependent receptor	OM_channel superfamily, CarboxypepD_reg, M14, CirA
Lupro_02605	SusC/RagA family TonB-linked outer membrane protein	OMP_RagA_SusC, M14, DUF4480
Lupro_03385	TonB-dependent receptor	OM_channel superfamily, FecA, DUF4480, M14
Lupro_04085	TonB-dependent receptor	OM_channel superfamily, CarboxypepD_reg, M14, TonB-hemin
Lupro_04370	TonB-dependent receptor	OM_channel superfamily,
Lupro_05110	SusC/RagA family TonB-linked outer membrane protein	OMP_RagA_SusC, M14, Plug, DUF4480
Lupro_05120	hypothetical protein	OMP_RagA_SusC, M14, Plug, DUF4480
Lupro_05130	SusC/RagA family TonB-linked outer membrane protein	OMP_RagA_SusC, M14, DUF4480
Lupro_05300	hypothetical protein	OMP_RagA_SusC, M14, DUF4480
Lupro_05365	hypothetical protein	OM_channel superfamily, CirA
Lupro_05495	hypothetical protein	OM_channel superfamily, DUF1597
Lupro_05545	hypothetical protein	OM_channel superfamily, M14, DUF4480
Lupro_05620	hypothetical protein	OM_channel superfamily,
Lupro_06030	deacylase	OM_channel superfamily,
Lupro_06035	hypothetical protein	OM_channel superfamily,
Lupro_06425	hypothetical protein	OM_channel superfamily, CarboxypepD_reg, M14
Lupro_06560	hypothetical protein	OM_channel superfamily, M14
Lupro_07180	energy transducer TonB	TonB_C
Lupro_07185	hypothetical protein	TonB_C
Lupro_07190	energy transducer TonB	TonB_C
Lupro_07235	TonB-dependent receptor	OM_channel superfamily, M14, DUF4480, CirA
Lupro_07635	hypothetical protein	OM_channel superfamily, M14, DUF4480, CirA
Lupro_07825	TonB-dependent receptor	OM_channel superfamily, M14, DUF4480, CirA
Lupro_08005	TonB-dependent receptor	OM_channel superfamily, M14, DUF4480, TonB-Xanth-Caul
Lupro_08170	hypothetical protein	OMP_b-brl_2
Lupro_08710	TonB-dependent receptor	OM_channel superfamily, M14, DUF4480, TonB-hemlactrns
Lupro_08850	hypothetical protein	OMP_b-brl
Lupro_09050	TonB-dependent receptor	OM_channel superfamily, M14, DUF4480, CirA
Lupro_09380	hypothetical protein	OMP_b-brl_2
Lupro_09555	TonB-dependent receptor	OM_channel superfamily, M14, DUF4480, CirA
Lupro_09845	hypothetical protein	OM_channel superfamily, M14, DUF4480, CirA
Lupro_10275	hypothetical protein	OMP_b-brl_2
Lupro_10335	hypothetical protein	OMP_RagA_SusC, M14, DUF4480
Lupro_10535	TonB-dependent receptor	OM_channel superfamily, M14, DUF4480, CirA
Lupro_10600	hypothetical protein	OMP_RagA_SusC, M14, DUF4480
Lupro_10955	hypothetical protein	OM_channel superfamily, Plug, CirA
Lupro_11205	PorT protein	OMP_b-brl_2
Lupro_11220	hypothetical protein	OM_channel superfamily,
Lupro_11575	hypothetical protein	OM_channel superfamily, BtuB
Lupro_12140	hypothetical protein	TonB_C
Lupro_12195	hypothetical protein	OMP_RagA_SusC, M14, DUF4480
Lupro_12640	hypothetical protein	OM_channel superfamily,
Lupro_12720	hypothetical protein	OM_channel superfamily, M14, DUF4480, TonB-copper
Lupro_01475	hypothetical protein	PQQ_ABC_repeats
Lupro_03475	iron ABC transporter	TM_ABC_iron-siderophores_like, TM_PBP1_branched-chain-AA_like superfamily
Lupro_03480	ABC transporter ATP-binding protein	ABC_Iron-Siderophores_B12_Hemin
Lupro_08505	ABC transporter ATP-binding protein	P-loop_NTPase superfamily, PotA
Lupro_10555	nicotinate-nucleotide adenylyltransferase	P-loop_NTPase superfamily, AAA_28
Lupro_10560	nicotinamide mononucleotide transporter	NMN_transporter
Lupro_12295	ABC transporter permease	Permease
Lupro_12300	ABC transporter ATP-binding protein	P-loop_NTPase superfamily, MlaF
