# Supplementary material for: Complete genome sequence of Lutibacter profundi LP1T isolated from an Arctic deep-sea hydrothermal vent system
Source: Stand Genomic Sci. 2017 Jan 7;12:5. doi: 10.1186/s40793-016-0219-x (PMC5219744; doi:10.1186/s40793-016-0219-x)
Supplement: Additional file 5: Table S5. — Genes and domains with a potential role in adhesion found in the L. profundi LP1T genome. (XLSX 38 kb) [file 40793_2016_219_MOESM5_ESM.xlsx]

## Sheet: Table S5
Table S5 Genes and domains with a potential role in adhesion found in the L. profundi LP1T genome
CDS	Annotation	Domain	Protein family
Lupro_10055	fasciclin	Fasciclin	PF02469
Lupro_01165	peptidase M28	Fibronectin type III (FN3)	cd00063
Lupro_02435	hypothetical protein
Lupro_07640	hypothetical protein
Lupro_07980	hypothetical protein
Lupro_08720	hypothetical protein
Lupro_08785	hypothetical protein
Lupro_08930	hypothetical protein
Lupro_09545	hypothetical protein
Lupro_12020	hypothetical protein
Lupro_12175	hypothetical protein
Lupro_09800	hypothetical protein	PKD	cd00146
Lupro_07645	hypothetical protein	Thrombospondine type 3 repeat (TSP_3)	PF02412
Lupro_07985	hypothetical protein
Lupro_08865	hypothetical protein
Lupro_08935	hypothetical protein
Lupro_10315	RNA-binding protein	FG-GAP (extracellular repeat in alpha integrins, possible ligand binding)	IPR013517
Lupro_10315	RNA-binding protein	VCBS (Adhesion)	pfam13517
Lupro_10315	RNA-binding protein	ASPIC and UnbV	pfam07593
Lupro_08770	hypothetical protein	HYR	PF02494
Lupro_01280	hypothetical protein	Leu rich repeats (LRR)	PF13855
Lupro_12185	hypothetical protein	CBM_SusE-F_like	cd12956
Lupro_12190	hypothetical protein
Lupro_00415	hypothetical protein	CBM9_like_2	cd09618
Lupro_03570	hypothetical protein
Lupro_11455	hydrolase
Lupro_01695	hypothetical protein	von Willerand factor type A (vWA, vWFA)	cl00057
Lupro_06315	hypothetical protein
Lupro_09060	hypothetical protein
Lupro_09070	aerotolerance regulator BatA
Lupro_09075	BatB protein
Lupro_11590	NorD protein
Lupro_03610	cell division protein FtsB	YeaD2	COG1721
Lupro_09060	hypothetical protein
Lupro_08715	hypothetical protein	MAM	cd06263
Lupro_08050	hypothetical protein	Laminin (LamG)	PF13385
Lupro_08715	hypothetical protein
Lupro_10675	hypothetical protein	SprB	PF13573
Lupro_10330	hypothetical protein	SusD_like	PF12741
Lupro_02600	hypothetical protein	SusD_like_2	PF12771
Lupro_05115	hypothetical protein
Lupro_05135	hypothetical protein
Lupro_02600	hypothetical protein	SusD (Starch binding domains, CBM20)	cl21747
Lupro_05115	hypothetical protein
Lupro_05125	hypothetical protein
Lupro_05135	hypothetical protein
Lupro_05305	hypothetical protein
Lupro_10330	hypothetical protein
Lupro_10595	hypothetical protein
Lupro_12190	hypothetical protein
Lupro_11990	hypothetical protein	Curlin_rpt (csg)	PRK10051/PRK10101
Lupro_11995	hypothetical protein
Lupro_03345	hypothetical protein	OmpA_C-like (Peptidoglycan)	cd07185
Lupro_06910	hypothetical protein
Lupro_08050	hypothetical protein
Lupro_08340	cell envelope biogenesis protein OmpA
Lupro_08870	cell envelope biogenesis protein OmpA
Lupro_09390	hypothetical protein
Lupro_09395	hypothetical protein
Lupro_10685	flagellar motor protein MotB
Lupro_11295	hypothetical protein
Lupro_03345	hypothetical protein	OmpA_C-like Superfamily	cl02931
Lupro_06910	hypothetical protein
Lupro_08050	hypothetical protein
Lupro_08340	cell envelope biogenesis protein OmpA
Lupro_08870	cell envelope biogenesis protein OmpA
Lupro_09390	hypothetical protein
Lupro_09395	hypothetical protein
Lupro_10685	flagellar motor protein MotB
Lupro_11295	hypothetical protein
