# Supplementary material for: Complete genome sequence of Lutibacter profundi LP1T isolated from an Arctic deep-sea hydrothermal vent system
Source: Stand Genomic Sci. 2017 Jan 7;12:5. doi: 10.1186/s40793-016-0219-x (PMC5219744; doi:10.1186/s40793-016-0219-x)
Supplement: Additional file 6: Table S6. — CDS for gliding motility. (XLSX 38 kb) [file 40793_2016_219_MOESM6_ESM.xlsx]

## Sheet: Table S6
Table S6. CDS for gliding motility
CDS	Annotation	Domain
Lupro_00365	gliding motility-associated ABC transporter substrate-binding protein GldG	GldG
Lupro_00370	gliding motility-associated ABC transporter permease subunit GldF	GldF
Lupro_00575	hypothetical protein	GldI
Lupro_06045	gliding motility-associated ABC transporter ATP-binding subunit GldA	GldA
Lupro_06520	gliding motility protein GldC	GldC
Lupro_06525	gliding motility lipoprotein GldB	GldB
Lupro_07370	magnesium/cobalt efflux protein	GldE/D
Lupro_08360	gliding motility lipoprotein GldH	GldH
Lupro_11380	gliding motility lipoprotein GldK	GldK
Lupro_11385	gliding motility protein GldL	GldL
Lupro_11390	gliding motility protein GldM	GldM
Lupro_11395	gliding motility protein GldN	GldN
Lupro_12260	gliding motility lipoprotein GldJ	GldJ
Lupro_10675	hypothetical protein	SprB
Lupro_12325	metallopeptidase	SprT-like superfamily
Lupro_07205	cell surface protein SprA	surface_SprA
Lupro_11205	PorT protein	Blast: PorT (SprT)
